# Supplementary material for: The impact of Traditional Chinese Medicine on mouse gut microbiota abundances and interactions based on Granger causality and pathway analysis
Source: Front Microbiol. 2022 Nov 11;13:980082. doi: 10.3389/fmicb.2022.980082 (PMC9692106; doi:10.3389/fmicb.2022.980082)
Supplement: Supplementary file 11 [file Data_Sheet_1.CSV]

ID	blank_0	blank_14	blank_21	blank_28	blank_3	dangguibuxuetang_0	dangguibuxuetang_14	dangguibuxuetang_21	dangguibuxuetang_28	dangguibuxuetang_3	dangshen_0	dangshen_14	dangshen_21	dangshen_28	dangshen_3	fuling_0	fuling_14	fuling_21	fuling_28	fuling_3	ganjiang_0	ganjiang_14	ganjiang_21	ganjiang_28	ganjiang_3	guizhi_0	guizhi_14	guizhi_21	guizhi_28	guizhi_3	houpu_0	houpu_14	houpu_21	houpu_28	houpu_3	muxiang_0	muxiang_14	muxiang_21	muxiang_28	muxiang_3	saline_0	saline_14	saline_21	saline_28	saline_3	shanyao_0	shanyao_14	shanyao_21	shanyao_28
Bifidobacterium_pseudolongum	4.04476	0.98662	0.11313	0.03156	0.06186	8.5725	0.00213	0	0.25651	0.09054	14.97476	20.62377	0.88953	10.56662	2.0452	6.25569	0.00344	0.2665	0.03009	0.09945	1.06208	0	0	5.02183	0.24145	9.92046	0.281	0.0062	2.64073	0.14147	4.12195	0	0.91036	5.39063	1.0337	6.38345	0.07273	0.3603	0.42502	0.04456	11.38673	0.26403	0.8322	3.57287	0.4335	3.55272	0.01641	4.37821	4.30549
Adlercreutzia_equolifaciens	0.00185	0.02219	0.01992	0.10091	0	0.00674	0.00868	0	0.0519	0.01129	0.02161	0.02087	0.00136	0.00982	0.04547	0	0.00767	0.00168	0.03485	0.01262	0	0.01703	0.00148	0.01576	0.00453	0.00543	0.00518	0.0078	0.01734	0.02306	0.00451	0.01318	0.00284	0.00245	0.00639	0	0	0.00614	0.00286	0.02079	0.00067	0.00195	0.02161	0.00359	0.02208	0.01301	0	0.00176	0
Asaccharobacter_celatus	0	0.0062	0.0027	0.03148	0	0.00194	0	0	0.02093	0.00069	0.01372	0.01241	0	0.00202	0.01924	0	0	0	0.00529	0.00271	0	0.00065	0	0.00387	0.00073	0	0	0.00271	0.00658	0.00689	0.00181	0.00076	0	0	0.00465	0	0	0.00073	0.00258	0.01109	0	0	0.00441	0	0.01277	0.00173	0	0	0
Enterorhabdus_caecimuris	0.04255	0.00293	0.00662	0.02339	0.07957	0.00341	0.01955	0.01765	0.05521	0.04424	0.02579	0.02491	0.01371	0.02892	0.0303	0.05082	0.00305	0.00805	0.01263	0.05883	0.04235	0.0156	0.01891	0.11185	0.11495	0.02211	0.03695	0.01686	0.0491	0.10092	0.01356	0.04064	0.02852	0.03443	0.06535	0.02346	0.00743	0.00236	0.07222	0.07411	0.037	0.01882	0.0201	0.04816	0.04993	0.0253	0.01275	0.11074	0.04745
Bacteroides_caccae	0	0	0.02441	0	0	0	0	0	0.09494	0	0	0	0	0	0	0.0059	0.03327	0.21911	0.06053	0	0	0.7676	0.13718	0	0	0	0.00712	0	0.14082	0	0	0	0	0.50657	0	0.00611	0	0	0	0	0	7.15696	0.33632	0.04495	0.50881	0.53636	0.30579	7.17209	0.99339
Bacteroides_caecimuris	1.66253	1.98789	0.17475	0.77933	2.41674	0.98857	1.42288	1.28308	1.27518	1.14978	1.47687	0.8318	0.22733	0.49359	1.04058	2.91243	5.11874	0.21186	0.77532	1.39655	1.20686	0.53106	0.48918	0.71997	1.73966	2.95803	0.69825	2.44138	0.31259	1.61952	2.80777	2.52119	2.88606	0.35088	0.44525	1.08209	1.63519	1.38517	0.38764	2.8483	1.50231	0.64274	1.59935	0.75224	1.11843	2.15593	2.30994	0.36081	0.27974
Bacteroides_dorei	0.00698	0.12837	0.31589	0.0027	0	0.02513	0.25974	0.1711	0	0.07782	0	0.14899	0.32767	0.1284	0.09893	0.04539	0.54432	0.02313	0.20249	0.02734	0.00356	0.37211	0.20021	0.08688	0.04102	0.00339	0.04603	0.11849	0.00743	0.07962	0	0.07936	0.63627	0.7629	0.00791	0.00073	0.18169	1.00263	0.08487	0	0.00263	0.05427	0.08772	0.05607	0.03758	0.07082	0.30318	1.74928	0.20031
Bacteroides_faecichinchillae	0.22614	0.10123	0.08229	0.06516	0.15129	0.05571	0.31713	0.10478	0.15077	0.19179	0.13845	0.01944	0.04745	0.06694	0.07819	0.28706	0.17125	0.104	0.16648	0.23848	0.0697	0.08752	0.17651	0.0374	0.20114	0.18198	0.14571	0.06716	0.00828	0.11683	0.13761	0.04145	0.03957	0.04039	0.02544	0.03733	0.14599	0.24823	0.0314	0.0717	0.09806	0.03792	0.10838	0.08962	0.02078	0.25342	0.13207	0	0.04435
Bacteroides_intestinalis	0.01298	0	0.00443	0	0	0	0.0632	0	0	0	0	0	0	0	0	0	0.14247	0	0	0.01049	0	0	0	0	0.00616	0	0	0.00519	0	0	0	0	0.21576	0	0	0	0	0.01505	0.02684	0	0	0	0.00437	0	0	0	0.01077	0	0.00166
Bacteroides_nordii	0	0	0	0	0	0	0	0	0	0	0	0	0	0	0	0	0	0	0	0	0	0.06369	0	0	0	0	0	0	0	0	0	0	0	0	0	0	0	0	0	0	0	0.03419	0	0	0	0	0.0017	0.01767	0
Bacteroides_thetaiotaomicron	0	0.00421	0.03039	0.0315	0	0	0	0.03796	0	0	0	0.02501	0.00974	0.24755	0	0	0.03676	0.04709	0.10699	0	0	0.16433	0.01286	0	0	0	0	0	0.06926	0	0	0	0	0.0939	0	0	0	0.01632	0.05821	0	0	0.40734	0.11618	0	0.00831	0.05032	0.08307	0.91268	0.1245
Bacteroides_uniformis	1.04221	0.75562	1.60953	1.43173	0.72309	0.30764	1.39147	2.30976	0.48527	0.64216	0.31665	1.49296	1.009	1.6231	0.26177	1.25557	0.73381	1.55199	0.7046	0.50589	0.27446	0.70429	0.07035	0.42503	0.4765	0.59235	1.04227	0.50881	0.40737	0.37757	0.35511	4.03911	7.19095	1.33695	0.33878	0.19947	2.09863	0.82759	1.09417	2.35033	0.19193	2.27328	2.22805	0.5191	2.41818	2.00834	1.17602	3.30154	0.97043
Bacteroides_vulgatus	0.16819	0.83462	4.21063	0.64266	0.05337	0.21927	2.13509	1.14199	1.92208	0.46761	0.16351	1.66579	1.15022	1.26425	0.69027	0.04725	0.56133	3.01388	3.25158	0.08449	0.04233	1.25032	0.62896	0.29004	0.16908	0.73618	1.05241	0.1534	0.42985	0.2656	0.04913	4.27004	2.28386	0.53166	0.05944	0.02615	0.38926	3.9122	6.30462	0.10155	0.6329	1.19268	0.21481	0.18542	0.19947	1.80299	2.31868	0.78809	0.46035
Bacteroides_xylanisolvens	0.0204	0	0.00893	0.01905	0	0.02867	0.01238	0.06933	0.03379	0.0161	0	0.03633	0	0.04528	0.00726	0	0	0.0072	0.00689	0	0	0.00942	0.04202	0	0.02171	0.01513	0.00426	0	0.07749	0	0	0.04851	0.15088	0.03868	0	0	0.011	0	0.00695	0	0.02004	0.04722	0	0.00895	7.00E-04	0.06905	0	0.04	0.05655
Muribaculaceae_bacterium_DSM_103720	20.32471	33.2255	21.4526	27.81389	19.18499	30.93896	13.99811	22.92593	19.31227	28.34321	19.95845	31.41072	27.86674	28.6255	23.55039	14.59331	25.50331	18.30926	12.98359	24.21097	30.96312	59.8789	28.12637	22.91341	23.7883	20.78247	11.80217	21.32231	26.13589	20.97759	17.28052	20.66825	1.96033	4.07045	18.30839	26.97966	25.53269	18.55461	32.5788	23.91932	11.66841	45.65501	52.70635	19.75161	33.92019	20.24071	36.10009	22.78679	19.74875
Muribaculum_intestinale	19.86914	15.17156	19.56597	30.86887	18.29515	10.11485	19.01869	27.19566	32.55376	24.96254	27.4208	15.06253	38.1246	28.64132	21.87845	19.98941	16.09985	17.96234	21.2094	22.29562	9.80731	6.33833	25.42222	18.71092	17.54564	30.28158	24.32324	22.56808	23.06385	28.69086	14.51403	28.1385	25.86805	18.39526	15.23875	13.97688	19.53924	17.57607	15.84427	16.42693	19.74129	10.32496	14.90042	24.641	16.73822	32.45829	18.04722	13.50429	19.70189
Butyricimonas_virosa	0.03239	0.15521	0.1912	0.08542	0.09156	0.02099	0.19009	0.12317	0.12258	0.21361	0.05294	0.15635	0.13847	0.51982	0.06322	0.09906	0.15722	0.09175	0.15538	0.13156	0.02513	0.29218	0.13468	0.10594	0.07963	0.12435	0.38255	0.27968	0.04435	0.18923	0	0.05245	0.05988	0.06572	0.0362	0.04183	0.13263	0.20702	0.12065	0.02305	0.01577	0.29531	0.10319	0.02096	0.43976	0.08104	0.23427	0.4281	0.31581
Prevotella_sp_MGM1	0.03561	0.13995	0.02013	0.0306	0.05647	0	0	0	0	0	0	0	0	0	0	0	0	0	0	0	16.49639	0.03121	0.01982	0.00841	22.28565	0.01356	0.10427	0.01951	0.00622	0.02252	27.63436	0.01721	0.03017	0.01932	16.55475	11.45565	0.01351	0.01914	0.05514	17.29737	12.8628	0	0	0	9.79035	0.04188	0.07793	0.00174	0
Prevotella_sp_MGM2	12.67236	15.26151	18.22411	24.16225	35.87192	6.19867	31.07984	18.53677	9.47232	14.52542	6.08665	5.41172	13.5221	3.45219	23.36658	18.62711	17.9775	25.09568	38.90503	23.22693	19.41011	0.30223	28.01748	18.36631	9.65218	17.88651	40.76849	26.76652	33.95375	13.78302	9.4671	11.73787	7.93374	25.95844	19.01266	21.10722	8.58558	23.57455	5.06049	16.66953	14.20671	1.91982	1.98108	37.39211	5.75863	9.98914	8.81333	0.27162	19.51705
Alistipes_indistinctus	0	0.12108	0.00633	0	0.10823	0.06276	0.04685	0	0	0.00213	0	0.0861	0.0037	0.04674	0.12923	0.09411	0.06105	0	0.04335	0.05318	0	0	0.03105	0	0.07408	0.07685	0.07438	0.04764	0	0.05371	0	0.00119	0.06693	0.04858	0.03888	0.02255	0.03947	0.03101	0	0.05574	0.01953	0.01848	0	0	0.02344	0	0.02682	0.00522	0.07847
Alistipes_shahii	0.31508	0.3745	1.35634	0.47396	0.61893	0.25589	0.73049	0.48651	0.53235	0.35907	0.24896	0.88137	0.64351	0.99682	0.51911	0.31821	0.33293	0.42673	0.61033	0.29948	0.04478	0.88777	0.63174	0.31691	0.37057	0.39505	0.36735	0.33244	0.40896	0.39021	0.08431	0.58968	1.39957	1.6775	0.14211	0.10578	1.1461	0.4348	0.87945	0.1436	0.27601	1.06186	0.66449	0.20663	1.06142	0.87126	0.8748	1.02899	0.36376
Parabacteroides_distasonis	2.58839	5.12829	13.89827	2.78215	6.57156	3.05753	8.57967	6.44488	0.88858	3.15595	0.98743	6.33657	7.80347	4.72199	2.26498	1.03693	3.56377	3.72782	2.79629	2.71131	0.29353	6.93792	1.69839	3.19083	2.2546	3.34818	5.34124	2.45987	1.10584	3.26059	0.64203	5.85118	7.19494	21.03714	0.83641	0.51289	9.75349	9.23113	6.7694	1.87703	1.77496	17.64718	4.90291	0.81913	3.79463	4.52707	12.16266	27.0173	18.21772
Parabacteroides_goldsteinii	0.14737	2.44487	1.57334	0.08738	0.35932	0.01411	0.12622	0	0.07625	0.14458	0.03546	0.02968	0.03188	0.10445	0.08981	0	0.3191	0.08042	0.04327	0.04899	0.00902	0.04517	0.20776	0.08169	0.09183	0.06972	0.01529	0.02759	0.08746	0.07803	0.04846	0.03007	0.19902	0.21228	0.0771	0.07988	1.12363	0.30448	0	0	0.14792	0.84309	0.37418	0.03827	0.85157	0.16797	0.12085	0.82188	0.08884
Parabacteroides_johnsonii	0.02279	0.04038	0.16743	0.10228	0.01925	0.0459	0.04841	0.00371	0.00955	0	0	0.04695	0.05537	0.13372	0.00369	0.01256	0.44978	0.0322	0.05888	0.02701	0	0.24103	0.03422	0.01476	0.01454	0.01523	0	0.0573	0	0	0	0.04836	0.30862	0.42439	0.00547	0	0.01653	0.06017	0.01662	0.0056	0.01439	0.1678	0.08886	0.07096	0.18078	0.03081	0.30074	0.26632	0.06865
Parabacteroides_merdae	0.48863	0.05581	0.47882	0.09142	0.14413	0	1.57104	0.23546	0.2798	0.03759	0.01444	0.40226	0.22096	0.68288	0.00856	0.0035	0.0379	0.7626	0.15065	0.26758	0.04106	0.92123	0.67332	0.63224	0.07117	0.21215	0.17704	0.17852	0.12466	0.08543	0.02344	0.34193	0.34963	2.32746	0.10477	0	0.72208	1.17809	0.31753	0.02204	0.0748	1.31598	0.38998	0.05282	1.47665	0.25071	2.7413	1.92993	0.90065
Mucispirillum_schaedleri	2.88579	6.44335	1.90477	0.21892	1.38676	0.69686	5.92349	5.34031	1.17874	8.48137	4.66674	0.93859	0.10444	1.07237	0.82086	14.07356	1.35573	7.74209	8.79816	1.74654	9.51678	5.11397	0.41614	18.55085	5.17705	0.50814	0.23521	2.57891	0.06657	5.49638	6.29263	0.68099	0.30089	1.79994	1.21416	2.4215	1.9621	0.26957	12.62563	3.63201	7.26364	0.21943	5.72523	0.42036	7.2459	4.26223	0.08855	0.15932	0.33278
Lactobacillus_intestinalis	0	0	0	0	0	0	0	0	0	0	0	0.05448	0	0.00844	0.08327	0	0	0	0	0.00538	0	0	0	0	0	0.00143	0	0.00336	0	0.00379	0.04105	0	0	0.00299	0	0	0.01017	0	0	0	0.00597	0.00114	0	0	0.00284	0.17562	0.00921	0.00298	0
Lactobacillus_johnsonii	2.62278	0.05732	0.15015	0.86127	0.48823	0.21524	1.73018	1.83384	1.96066	1.31368	4.0079	1.76415	0.67386	0.61025	3.45906	1.02452	0.72541	0.59149	0.4381	2.64882	1.22986	1.71686	0.61307	0.38041	3.3516	1.72984	2.72435	2.03423	3.59562	1.93454	3.47318	0.39549	1.01862	2.53964	0.434	1.69933	3.75358	1.00742	0.14305	1.60102	2.08772	1.06737	1.27284	1.08247	0.6445	3.32204	1.25188	0.80773	0.8661
Lactobacillus_murinus	5.41092	0.92383	0.67129	0.19759	0.53823	15.23383	0.24582	2.37808	1.15306	1.07555	3.30712	0.14478	1.0869	0.11644	0.7788	1.66113	0.29285	1.26719	0.63778	2.43112	3.53345	0.13298	2.53963	0.71785	0.44004	0.44197	1.54551	0.53144	0.49549	0.44376	1.30922	0.54568	0.22752	0.94817	0.15377	2.38656	0.17117	0.05248	0.32552	1.9593	0.91708	0.13976	0.81815	1.58279	1.3955	1.99448	0.40631	0.10671	3.31115
Lactobacillus_reuteri	0.6623	0.11421	0.16649	0.2302	0.04134	0.08649	0.40772	0.49173	0.78587	0.69188	0.5254	0.24032	0.26784	0.04542	0.22632	0.15107	0.26223	0.06574	0.22817	0.73196	0.40999	0.18293	0.41877	0.01497	0.09016	0.18109	0.67099	0.29053	0.51437	0.11169	0.69598	0.09408	0.91123	1.31537	0.13844	0.13689	0.08778	0.24728	0.14014	1.44515	0.3169	0.15059	0.29187	0.30059	0.03294	0.40223	0.12019	0.17877	0.24879
Lactobacillus_vaginalis	0	0	0	0	0	0	0	0	0	0	0	0	0	0	0	0	0	0	0	0	0	0	0	0	0	0	0	0	0	0	0	0	0	0	0	0	0.01324	0	0	0	0	0	0	0	0	0.01595	0	0	0
Clostridium_sp_ASF356	0.05483	0	0	0	0.00962	0	0	0	0	0	0.0571	0	0	0	0.0011	0.20093	0	0	0	0.01754	0.05852	0	0	0	0.02619	0.0027	0	0.02835	0	0	0.04402	0	0	0	0.00908	0.04172	0	0	0	0	0.01717	0.00694	0.01816	0.04583	0.00547	0.16606	0	0	0
Clostridium_sp_ASF502	0.11966	0.01425	0.12487	0.09042	0.02323	0.05221	0.01491	0.06796	0.10412	0.40222	0.05938	0.01926	0.00745	0.00702	0.39295	0.05876	0	0.05384	0.088	0.0575	0.08088	0.08972	0.0041	0.02106	0.04443	0.12098	0.00346	0.03884	0.00143	0.04166	0.22028	0.02468	0.00661	0	0.07596	0.07458	0.08724	0.00148	0.00984	0.07522	0.14546	0	0.01175	0.00272	0.04308	0.2732	0	0	0
Intestinimonas_butyriciproducens	0	0	0	0	0	0	0	0	0	0	0	0	0	0	0	0	0	0	0	0	0	0.04685	0	0.21853	0	0	0	0	0	0	0	0	0	0	0	0	0	0	0	0	0	0	0	0	0	0	0	0	0
Eubacterium_plexicaudatum	0	0	0	0.02575	0	0	0.00433	0	0	0.00215	0.02249	0.00101	0.01963	0	0	0.00136	0	0.00091	0	0	0	0.00101	0.01605	0	6.00E-04	0.00411	0	0	0	0	0	0	0	0	0.0033	0.00189	0.13307	0	0	0	0	0	0	0	0	0	0	0	0
Eubacterium_sp_14_2	0	0	0	0	0	0	0	0	0	0	0	0	0	0	0	0	0	0	0	0	0	0	0	0	0.0014	0	0	0	0	0	0.04148	0	0	0	0.03595	0.00155	0	0	0	0	0	0	0	0.05603	0	0	0	0	0
Acetatifactor_muris	0	0	0	0	0	0	0	0	0	0.00098	0	0	0	0	0	0.02986	0	0	0	0	0.00354	0	0	0	0	0	0	0	0	0.00218	0	0	0	0	0	0.00254	0	0	0	0	0.00174	0	0	0	0.00889	0.00609	0	0	0
Blautia_coccoides	0	0	0	0	0	0	0	0	0	0	0	0	0	0	0	0	0	0	0	0	0	0	0	0	0	0	0	0	0	0	0	0	0	0	0	0	0	0	0	0	0	0	0	0	0	0	0	0.12464	0.03092
Dorea_sp_5_2	0.15475	0.22854	0.04797	0.07112	0.15399	0.06397	0.07051	0.28336	0.27106	0.33031	0.03733	0.01959	0.01704	0.01745	0.07705	0.40572	0	0.05061	0.0366	0.16894	0.03156	0.27654	0.00737	0.04154	0.02062	0.01331	0.0181	0.06978	0.00055	0.08194	0.12348	0.15062	0.05389	0.08301	0.03214	0.06511	0.03463	0.00348	0	0.17482	0.06552	0.00081	0.22918	0.08112	0.09119	0.06249	0.01277	0	0
Clostridium_bolteae	0	0	0	0	0	0	0	0	0	0	0	0	0	0	0	0	0	0	0	0	0	0	0	0	0	0	0	0	0	0	0	0	0	0	0	0	0	0	0	0	0	0	0	0	0	0	0	0	0.00953
Lachnospiraceae_bacterium_10_1	0.01698	0	0.06325	2.35546	0.08097	1.72987	0	0.03039	0.05402	0.0027	0	0.02358	0.09764	0.06823	3.791	1.7925	0	2.46662	0.02243	0.01285	0.14356	0	0	0.03072	0.06952	0	0	0	0	0	2.82584	0.30838	0	0.01006	0.08677	1.83612	0	0.05713	0.09863	0	4.17817	0.03514	0.14948	0.08443	0.00405	0.00414	0	0	0.05843
Lachnospiraceae_bacterium_28_4	0.70227	0.09338	0.02009	0.03633	0.85311	0.01139	0.01217	0.06772	0.2829	1.45628	0.00254	0	0	0	0.0491	0	0	0.33149	0	0.04044	0.31496	0	0	0.00709	0.32429	0.00701	0	0	0	0	0.07397	0.00332	0	0	0.03935	0.09643	0.03643	0.0481	0	0	0.08188	0	0	0.1003	0.00885	0.04104	0	0	0
Lachnospiraceae_bacterium_3_1	0.01391	0.00261	0.01359	0.00078	0	0	0.03638	0.01127	0.01803	0.01037	0.01462	0	0	0.00295	0.0122	0.03705	0	0.03744	0.0083	0.00712	0.00577	0.03425	0.00551	0	0.00417	0.01059	0	0.00399	0	0.02469	0.02344	0	0	0	0.0051	0.00339	0.00301	0.00071	0	0.01711	0.00792	0	0.01653	0.01094	0.01915	0.00227	0	0	0
Lachnospiraceae_bacterium_3_2	0.00753	0	0	0	0.06941	0	0	0	0	0	0.00109	0	0	0	0	0	0	0	0	0	0	0.00195	0	0	0	0	0	0	0	0	0.00546	0	0	0	0.00919	0	0	0	0	0.0365	0	0	0	0	0.00092	0	0	0	0
Lachnospiraceae_bacterium_A2	0.03409	0.01839	0	0.02417	0.05175	0	0.00979	0	0	0	0	0.05889	0	0.04538	0	0	0	0.00188	0	0	0.11899	0	0	0	0.04913	0	0	0	0	0.06171	0	0	0	0	0.02395	0.05425	0.0027	0	0	0	0	0	0	0.01136	0.02154	0.00601	0	0	0
Lachnospiraceae_bacterium_A4	0.00975	0.11707	1.09244	0.14172	0.08117	0.38736	0.29481	0.12021	7.34516	2.9408	0.10423	1.45978	0.40837	0.11151	0.05426	0.07198	0.40634	0.32278	0.25374	0.03352	0.03854	0.15362	0.53426	0.5671	0.05069	0.19904	0.12673	4.17256	0.03376	8.70692	0.05851	4.70638	3.94464	0.25066	0.18134	0.04806	0.49589	0.66296	0.00043	0.11202	0.06735	0.02486	0.91502	1.00804	0.184	0.02227	0	0	0
Lachnospiraceae_bacterium_COE1	0.06842	0.18047	0.44332	0.03831	0.05808	0.06134	0.07454	0.00731	0.12347	0.04452	0	0.00703	0.03141	0.0081	0.09825	0.26382	0	0.03015	0.00606	0.0374	0.10707	0.01542	0.01525	0	0.21531	0.12499	0	0.03018	0	0.17166	0.10476	0.01175	0.00256	0	0	0.22968	0.18085	0	0	0.05985	0.04053	0.01155	0.12735	0.02194	0.0702	0.03494	0	0	0
Lachnospiraceae_bacterium_M18_1	0.01105	0	0.00434	0.00377	0	0.10928	0	0.00311	0.01042	0.1012	0.26951	0	0	0	0.20383	0.00905	0	0.00796	0.00338	0.01934	0.04062	0.00373	0	0.00112	0.30086	0.15341	0.01036	0	0	0.00891	0.45449	0.06648	0	0	0.34115	0.14815	0	0	0	0.18695	0.13326	0	0.00332	0	0.99688	0.01883	0	0	0
Oscillibacter_sp_1_3	0.29845	0.1462	0.18822	0.31288	0.11613	0.05562	0.04313	0.0506	0.48124	0.56878	0.18329	0.17011	0.19615	0.30453	0.65575	0.55359	0.09449	0.31104	0.07909	0.19872	0.18972	0.38543	0.01221	0.11609	0.04703	0.07681	0.01774	0.13686	0.07687	0.13862	0.45275	0.284	0.71834	0.18496	0.27307	0.33066	0.9273	0.16512	0.10508	1.03379	0.2486	0.03238	0.32788	0.09027	0.19397	0.26646	0.04799	0.07576	0.02264
Romboutsia_ilealis	0	0	0	0	0	0	0	0	0	0	0.00142	0	0	0	0	0	0	0	0	0.02317	0	0	0	0	0	0	0	0	0	0	0	0	0	0	0	0	0	0	0	0	0	0	0	0	0	0	0	0	0
Acutalibacter_muris	0.28111	0.11772	0.2516	0.26871	0.03875	0	0.0845	0.31116	1.76428	0.20595	0.17426	0.18589	0.08032	0.50332	0.69306	0.24605	0.21308	0.28682	0.20527	0.24251	0.05665	0.15362	0.00495	0.00406	0.01913	0.05838	0	0.28798	0.0268	1.32855	0.61554	0.78159	0.05849	0	0.09078	0.06838	0.15931	0.02343	0	0.8781	0.06341	0.01748	0.0844	0.22745	0.11823	0.12214	0	0	0
Anaerotruncus_sp_G3_2012	2.00984	1.03542	1.46423	0.6107	0.72859	0.39133	2.67576	2.16624	1.80499	1.55323	1.46446	0.57254	0.17369	0.41543	1.35629	4.27962	0.27353	1.61132	1.71248	0.84007	1.07721	1.10286	0.3714	0.87135	0.49201	0.42266	0.48721	1.3373	0.11235	1.69558	1.62325	1.55664	0.36785	0.13855	0.99373	1.26242	1.07998	0.29493	0.7016	3.26921	1.40564	0.30868	1.25527	0.96638	1.01357	1.77037	0.03855	0.23868	0.20388
Flavonifractor_plautii	0	0	0	0	0	0	0	0	0	0	0	0	0	0	0	0	0	0	0	0	0	0	0	0	0	0	0	0	0	0	0	0	0	0	0	0	0	0	0	0	0	0	0	0	0	0	0	0	0.18715
Harryflintia_acetispora	0	0	0.01298	0	0	0	0	0	0	0	0	0	0.00795	0.01987	0	0	0	0	0	0	0	0.04701	0	0	0	0	0	0	0	0	0	0	0	0.01029	0	0	0	0	0	0	0	0	0.01699	0	0	0	0.00225	0.06957	0.00114
Ruthenibacterium_lactatiformans	0	0	0	0	0	0	0	0	0	0	0	0	0	0	0	0	0	0	0	0	0	0	0	0	0	0	0	0	0	0	0	0	0	0.00916	0	0	0	0	0	0	0	0	0	0	0	0	0.00094	0.56196	0.05763
Dubosiella_newyorkensis	0.01101	0.11916	0.03479	0.04079	2.63706	0.04723	0	0	0.44189	0.32591	0.09552	0	0	0.62879	0.0127	0	4.82794	0.03117	0	0.12664	0	0.01136	0.05987	0	0.26443	0	0.06856	0.03617	0.30017	0.09881	0.08996	0	0.12664	0.12296	0.15009	0.1603	0	0.02476	0.0802	0.01891	0.63271	0	0.03884	0.08317	0.01791	0.02043	0.11893	0.20576	0.43998
Clostridium_cocleatum	0	0	0	0	0	0.08698	0	0	0	0	0	0.01279	0	0	0.01615	0	0.00108	0	0	0	0	0	0	0	0	0	0	0	0	0	0	0	0	0.4485	0	0	0	0	0.07372	0	0	0	0	0	0	0.0067	0	0	0.12026
Clostridium_innocuum	0	0	0	0	0	0	0	0	0	0	0	0	0	0	0	0	0	0	0	0	0	0	0	0	0	0	0	0	0	0	0	0	0	0	0	0	0	0	0	0	0	0	0	0	0	0	0	0.05063	0.01116
Erysipelothrix_larvae	0.14013	0.0308	0	0	0	0.23842	0	0.00492	0	0	0.04518	0	0.01433	0	0	0.00287	0	0	0	0.02738	0.10637	0	0.04706	0.00651	0	0	0.00797	0	0	0	0.00457	0	0	0	0	0.02095	0	0	0	0.03182	0.00679	0	0.01051	0.00535	0.01257	0.02325	0	0	0.08949
Faecalibaculum_rodentium	0.00582	0	0.02922	0	0	0.07785	0.04105	0.01449	0.17533	0.23744	0.22396	0.81152	0	0.25349	1.01375	0.13771	0.0044	0.02538	0	0.88838	0	0	0.01543	0.1358	0.07025	0.12173	0	0	0.02694	0.02802	0.09115	0.57052	0.7159	0.4254	0.2831	0.11784	0.12029	0.28095	0.02335	0.00976	0.58541	0.00659	0.06237	0.09775	0.02737	0.10917	0	0.04576	0
Ileibacterium_valens	0	0	0.15792	0	0	0.01554	0	0	0.11059	0.32098	0.16651	0	0	0.4543	0.05916	0.31209	0	0.07332	0	0.05139	0	0	0.19178	0.02468	0	0.39669	0	0	0.02357	0	0.08248	0	0.01877	0	0.06713	0.03822	0.02672	0	0.05276	0	0.09931	0	0	0.08436	0.11927	0.07442	0	0	0
Firmicutes_bacterium_ASF500	0.24432	0.35467	0.25302	0.24034	0.07726	0.03852	0.66164	0.63892	0.61478	0.15877	0.32705	0.14512	0.03435	0.11565	0.50115	0.73651	0.14806	0.70897	0.36059	0.09143	0.26249	0.28682	0.04373	0.12771	0.04219	0.14224	0.07501	0.13762	0.0791	0.79691	0.76214	0.2983	0.48812	0.01259	0.32814	0.42129	0.22259	0.04663	0.00092	0.72158	0.33166	0.06963	0.35958	0.22757	0.50316	0.31646	0	0	0.00848
Parasutterella_excrementihominis	3.14884	6.83011	2.26698	1.72253	4.74123	2.96036	2.52226	2.71422	4.18312	2.15472	4.54541	4.91162	3.55401	7.70247	5.3959	2.30375	5.04696	2.34729	1.39923	5.3751	0.56119	5.25067	4.61506	2.50046	3.42471	5.1803	4.67449	3.8241	2.7287	4.49985	1.81826	6.31789	4.74795	3.66587	3.44951	2.11393	11.01809	8.21417	0.56475	1.02808	3.67715	3.85721	3.27614	3.35054	2.59545	3.37118	6.3138	4.09025	3.6666
Turicimonas_muris	0.23396	0.18494	0.22792	0.06495	0.51039	0.77385	0.0487	0.13406	0.32405	0.21072	0.25612	0.39746	0.05365	0.06879	0.40405	0.23276	0.51843	0.28632	0.2568	0.30338	0.10642	0.08379	0.07595	0.06015	0.12872	0.24992	0.09063	0.04108	0.20217	0.10861	0.38122	0.33929	0.69668	1.01364	0.36818	0.24813	0.31549	0.25653	0.16283	0.1682	0.13259	1.04198	0.0508	0.14471	0.3088	0.22779	0.2841	0.85056	0.6096
Bilophila_wadsworthia	0	0	0.00975	0	0	0	0.04189	0	0	0	0	0	0	0.02357	0	0	0	0	0	0	0	0	0	0	0	0	0.07465	0	0	0	0	0	0	0	0	0	0.03978	0.06376	0	0	0	0	0	0	0	0	0.07252	0.39689	0.07154
Desulfovibrionaceae_bacterium	1.31326	3.34116	1.76421	2.26554	0.4156	0.12883	3.72026	1.89214	4.72617	2.35698	0.72772	1.91788	0.20797	2.49621	1.79125	2.70506	0.39874	0.54867	2.57604	0.89183	0.88159	3.16628	0.1168	1.69623	0.94994	0.63677	0.74128	2.42031	0.31972	2.30117	0.82803	1.82436	4.04759	2.52847	1.19827	1.29685	1.28347	0.31936	3.00794	0.54609	1.68721	0.51366	2.7686	0.74209	1.95955	1.01447	0.37165	2.92814	1.64595
Escherichia_coli	0	0	0	0	0	0	0	0	0	0	0	0	0	0	0	0	0	0	0	0	0	0.11184	0.00423	0	0	0	0	0	0	0	0	0	0	0	0	0	0	0	0	0	0	0	0	0	0	0	0	0	0
Escherichia_marmotae	0	0	0	0	0	0	0	0	0	0	0	0	0	0	0	0	0	0	0	0	0	0.01549	0	0	0	0	0	0	0	0	0	0	0	0	0	0	0	0	0	0	0	0	0	0	0	0	0	0	0
Proteobacteria_bacterium_CAG_139	0.28201	0.73263	0.29255	0.22206	0.46701	0.30545	0.29552	0.33477	0.48534	0.23055	0.53406	0.71622	0.43102	0.95429	0.66262	0.25946	0.51844	0.2608	0.18763	0.62898	0.0373	0.62306	0.47989	0.29148	0.34105	0.6024	0.50665	0.44285	0.33544	0.49305	0.1529	0.65248	0.57544	0.44529	0.36914	0.21098	1.27029	0.97491	0.06228	0.12073	0.38749	0.52429	0.38178	0.41023	0.23843	0.43286	0.66745	0.51748	0.43439
Akkermansia_muciniphila	15.53115	1.96525	4.80587	0.29799	1.62465	15.31296	0.01898	0.01543	4.00665	0.38585	6.24307	0.70088	0.44518	1.5438	1.19886	2.8149	13.05374	8.59542	0.38821	6.64308	1.2952	1.13235	2.61677	2.56019	4.80933	0.97279	1.24592	4.16608	1.96259	1.15834	0.12427	1.85613	21.25633	0.7185	17.30276	2.42117	5.41794	8.03704	11.68164	0.91115	0.73691	0.58961	0.10297	0.48675	3.24966	2.23557	4.02252	1.69336	1.08662
[truncated: 6 more columns]
